# Supplementary material for: The Utility of Spectroscopic MRI in Stereotactic Biopsy and Radiotherapy Guidance in Newly Diagnosed Glioblastoma
Source: Tomography. 2024 Mar 20;10(3):428–43. doi: 10.3390/tomography10030033 (PMC10975697; doi:10.3390/tomography10030033)
Supplement: Supplementary file 1 [file tomography-10-00033-s001.zip]

Archive with 3 entries (3 files):
- SupplementaryTable S1_Tomography_Resubmission.pdf
- SupplementaryTable S2_Tomography_Resubmission.pdf
- SupplementaryVideo1.mp4
